# Supplementary material for: A Novel Cold-Adapted and High-Alkaline Alginate Lyase with Potential for Alginate Oligosaccharides Preparation
Source: Molecules. 2023 Aug 22;28(17):6190. doi: 10.3390/molecules28176190 (PMC10488352; doi:10.3390/molecules28176190)
Supplement: Supplementary file 1 [file molecules-28-06190-s001.zip]

Archive with 1 entries (1 files):
- molecules-2511811-supplementary.pdf
